# Supplementary material for: Systems Biology Approach to Identify Novel Genomic Determinants for Pancreatic Cancer Pathogenesis
Source: Sci Rep. 2019 Jan 15;9:123. doi: 10.1038/s41598-018-36328-w (PMC6333820; doi:10.1038/s41598-018-36328-w)
Supplement: Supplementary file 2 — Supplementary Table S1 [file 41598_2018_36328_MOESM2_ESM.xlsx]

## Sheet: Sheet1
Supplementary Table S1: Differentially regulated miRNAs in CP and PDAC in tissue datasets.
	miRNAs	GSE24279_CP	GSE24279_PDAC
	hsa-miR-126	-0.389761	-0.536149
	hsa-miR-136*	0.20096	0.202802
	hsa-miR-141	-0.585275	-0.658172
	hsa-miR-145	0.346585	0.950782
	hsa-miR-146a*	-0.27337	-0.271556
	hsa-miR-15b	0.416547	0.808973
	hsa-miR-181d	0.400601	0.816625
	hsa-miR-192	-1.11842	-1.41539
	hsa-miR-193a-3p	-0.199754	-0.177693
	hsa-miR-195*	0.380976	0.355853
	hsa-miR-199a-3p	0.589138	0.66301
	hsa-miR-199a-5p	0.495294	0.626208
	hsa-miR-199b-3p	0.515224	0.672341
	hsa-miR-214	1.04478	1.45251
	hsa-miR-215	-0.996943	-1.12166
	hsa-miR-216b	-1.0708	-3.18795
	hsa-miR-23a	0.235961	0.57928
	hsa-miR-27a	-0.277731	-0.282434
	hsa-miR-30b	-0.311327	-0.881513
	hsa-miR-30c	-0.322787	-0.900172
	hsa-miR-339-3p	-0.1995	-0.27093
	hsa-miR-342-3p	0.342897	0.200709
	hsa-miR-346	0.208023	0.16592
	hsa-miR-373*	-0.187869	-0.188255
	hsa-miR-381	-0.254927	-0.326112
	hsa-miR-410	-0.22007	-0.251097
	hsa-miR-411*	-0.139071	-0.1809
	hsa-miR-504	0.159202	0.197022
	hsa-miR-508-5p	0.24295	0.165271
	hsa-miR-519d	-0.209912	-0.168912
	hsa-miR-574-3p	0.347197	0.206572
	hsa-miR-582-3p	0.188176	0.147063
	hsa-miR-607	-0.152258	-0.160244
	hsa-miR-615-3p	0.197644	0.179592
	hsa-miR-620	0.280592	0.326345
	hsa-miR-625	-0.262769	-0.23757
	hsa-miR-632	0.283137	0.202873
	hsa-miR-7	-0.626786	-0.353802
	hsa-miR-933	0.237035	0.17121
	hsa-miR-940	-0.271017	-0.313973
