# Supplementary material for: Systems Biology Approach to Identify Novel Genomic Determinants for Pancreatic Cancer Pathogenesis
Source: Sci Rep. 2019 Jan 15;9:123. doi: 10.1038/s41598-018-36328-w (PMC6333820; doi:10.1038/s41598-018-36328-w)
Supplement: Supplementary file 3 — Supplementary Table S2 [file 41598_2018_36328_MOESM3_ESM.xlsx]

## Sheet: Sheet1
Supplementary Table S2: Differentially regulated miRNAs in CP and PDAC in blood datasets.
	miRNAs	GSE31568_CP	GSE61741_PDAC	GSE31568_PDAC	GSE61741_PDAC
		logFC	logFC	logFC	logFC
	hsa-miR-100*	-0.52823	-0.465313	-0.51835	-0.523099
	hsa-miR-1205	-0.725925	-0.651569	-0.383535	-0.288569
	hsa-miR-1250	0.622632	0.719005	0.655301	0.777263
	hsa-miR-1257	0.42562	0.593452	0.407183	0.646265
	hsa-miR-126*	0.626303	0.744759	0.703318	0.924111
	hsa-miR-1268	0.40743	0.469627	0.379374	0.484751
	hsa-miR-1274a	-0.280363	-0.322609	-0.232459	-0.232318
	hsa-miR-1277	-0.475249	-0.382148	-0.347999	-0.275864
	hsa-miR-1279	0.433356	0.566415	0.568862	0.660179
	hsa-miR-128	-0.255984	-0.205079	-0.305819	-0.220749
	hsa-miR-1281	0.42239	0.303651	0.360107	0.248306
	hsa-miR-1285	-0.21187	-0.1638	-0.325049	-0.249735
	hsa-miR-1293	0.5527	0.457039	0.50958	0.453395
	hsa-miR-135a	0.658716	0.51195	0.659738	0.550954
	hsa-miR-135a*	0.421463	0.468966	0.361147	0.44721
	hsa-miR-135b	0.371178	0.322929	0.568333	0.540893
	hsa-miR-142-3p	0.623486	0.73524	0.517345	0.665245
	hsa-miR-144	0.295446	0.138372	0.271706	0.117115
	hsa-miR-146b-3p	-0.840064	-0.9659	-0.604629	-0.794155
	hsa-miR-1908	-0.385594	-0.435978	-0.259698	-0.320624
	hsa-miR-193b	0.213951	0.304081	0.197753	0.294745
	hsa-miR-194*	0.380788	0.587582	0.264718	0.4454
	hsa-miR-203	0.468851	0.428917	0.477277	0.441302
	hsa-miR-296-3p	0.435231	0.689072	0.348477	0.634213
	hsa-miR-29b-1*	0.429925	0.503443	0.416163	0.488154
	hsa-miR-300	-0.390182	-0.318119	-0.511683	-0.460905
	hsa-miR-301a	-0.22844	-0.17318	-0.253291	-0.214766
	hsa-miR-302c	0.520285	0.597105	0.47598	0.550785
	hsa-miR-302d	0.768854	0.600316	0.706221	0.598473
	hsa-miR-337-3p	0.542451	0.412609	0.538281	0.441375
	hsa-miR-371-5p	-0.346217	-0.425045	-0.399601	-0.46277
	hsa-miR-374b*	0.576284	0.815464	0.548195	0.854156
	hsa-miR-378	-0.214081	-0.299255	-0.173842	-0.177128
	hsa-miR-411	-0.372358	-0.386528	-0.55156	-0.589218
	hsa-miR-423-5p	-0.244847	-0.351786	-0.260918	-0.355703
	hsa-miR-450a	0.609267	0.504599	0.664042	0.62121
	hsa-miR-450b-3p	-0.420043	-0.377093	-0.339811	-0.368425
	hsa-miR-454*	0.51615	0.340771	0.623923	0.383727
	hsa-miR-487b	-0.459494	-0.421804	-0.472312	-0.448452
	hsa-miR-488*	-0.280402	-0.354449	-0.419662	-0.498113
	hsa-miR-491-3p	-0.42629	-0.422178	-0.348152	-0.416866
	hsa-miR-508-3p	0.615571	0.441444	0.700997	0.595036
	hsa-miR-513a-3p	0.315503	0.405212	0.420502	0.514871
	hsa-miR-516a-5p	-0.247496	-0.202826	-0.245504	-0.181165
	hsa-miR-516b*	0.410029	0.562066	0.665005	0.808733
	hsa-miR-519b-5p	-0.383395	-0.295107	-0.451857	-0.350449
	hsa-miR-520a-3p	0.701996	0.669635	0.457517	0.453591
	hsa-miR-522*	-0.30899	-0.277862	-0.459649	-0.444145
	hsa-miR-526a	-0.311545	-0.314758	-0.564282	-0.546722
	hsa-miR-539	0.514358	0.544536	0.602727	0.66539
	hsa-miR-541	-0.425057	-0.383721	-0.374514	-0.436595
	hsa-miR-548b-5p	0.381569	0.402808	0.417212	0.385052
	hsa-miR-566	-0.426607	-0.46277	-0.368414	-0.459563
	hsa-miR-576-3p	0.525661	0.489479	0.421523	0.433115
	hsa-miR-576-5p	0.505862	0.758525	0.680987	0.964624
	hsa-miR-584	-0.457233	-0.687647	-0.44675	-0.695872
	hsa-miR-590-5p	-0.247455	-0.266614	-0.426784	-0.450631
	hsa-miR-595	0.609356	0.894611	0.540367	0.869148
	hsa-miR-608	0.729354	1.08848	0.598787	0.965993
	hsa-miR-636	-0.243108	-0.167189	-0.321281	-0.20113
	hsa-miR-720	-0.250615	-0.265609	-0.269886	-0.257254
	hsa-miR-758	0.659155	0.3616	0.650841	0.446007
	hsa-miR-873	-0.491421	-0.314223	-0.44521	-0.311881
	hsa-miR-885-5p	0.57394	0.830219	0.587429	0.848948
	hsa-miR-888	0.387431	0.279079	0.447638	0.32701
	hsa-miR-892b	0.383036	0.36718	0.324626	0.35323
	hsa-miR-942	0.537627	0.472252	0.436065	0.346499
	hsa-miR-944	0.493676	0.481862	0.366567	0.373166
	hsa-miR-98	0.557869	0.421005	0.670804	0.578651
