# Supplementary material for: Systems Biology Approach to Identify Novel Genomic Determinants for Pancreatic Cancer Pathogenesis
Source: Sci Rep. 2019 Jan 15;9:123. doi: 10.1038/s41598-018-36328-w (PMC6333820; doi:10.1038/s41598-018-36328-w)
Supplement: Supplementary file 4 — Supplementary Table S3 [file 41598_2018_36328_MOESM4_ESM.xlsx]

## Sheet: Sheet1
Supplementary Table S3: Statistics of gene set enrichment of the negatively regulated genes in Healthy vs PDAC condition from common miRNAs.
	miRNA	SIZE	ES	NES	NOM p-val	CP	ES	NES	NOM p-val	PDAC	ES	NES	NOM p-val	MPDAC
	hsa-miR-130B	35	-0.73439	-2.54103	0	28	-0.79855	-2.81905	0	27	-0.74613	-2.51246	0	31
	hsa-miR-148A	27	-0.74197	-2.39986	0	20	-0.84047	-2.7692	0	24	-0.76786	-2.39556	0	23
	hsa-miR-194	5	-0.83493	-1.679	0.012448	4	-0.90409	-1.81307	0	5	-0.79199	-1.59552	0.016	5
	hsa-miR-200C	37	-0.71272	-2.49302	0	27	-0.79567	-2.78726	0	31	-0.78035	-2.69227	0	31
	hsa-miR-217	10	-0.75221	-1.85498	0.003968	8	-0.86819	-2.11844	0	9	-0.8	-1.98813	0	8
	hsa-miR-27B	23	-0.69064	-2.20689	0	14	-0.74065	-2.28307	0	15	-0.70151	-2.13824	0	19
	hsa-miR-29A/B	32	-0.74011	-2.49071	0	20	-0.77702	-2.62318	0	26	-0.78445	-2.58815	0	23
